# Supplementary material for: A Sporulation-Independent Way of Life for Bacillus thuringiensis in the Late Stages of an Infection
Source: mBio. 2023 Apr 27;14(3):e00371-23. doi: 10.1128/mbio.00371-23 (PMC10294645; doi:10.1128/mbio.00371-23)
Supplement: TABLE S2 [file mbio.00371-23-s0003.xlsx]

## Sheet: Feuil1
NECROTROPHISM								SPORULATION								GERMINATION
UP (log2FC⩾2)								UP (log2FC⩾2)								UP (log2FC⩾2)
DOWN (log2FC⩽-2)								DOWN (log2FC⩽-2)								DOWN (log2FC⩽-2)
NON-SIGNIFICANT (p-value adj <0,01 OR -2 < Log2FC < 2)								NON-SIGNIFICANT (p-value adj <0,01 OR -2 < Log2FC < 2)								NON-SIGNIFICANT (p-value adj <0,01 OR -2 < Log2FC < 2)
	7 dpi vs stat		7 dpi vs expo		Stat vs expo				7 dpi vs stat		7 dpi vs expo		Stat vs expo				7 dpi vs stat		7 dpi vs expo		Stat vs expo
genes	log2FC	p-value adj	log2FC	p-value adj	log2FC	p-value adj		genes	log2FC	p-value adj	log2FC	p-value adj	log2FC	p-value adj		genes	log2FC	p-value adj	log2FC	p-value adj	log2FC	p-value adj
BTB_c11290	-2.29419	2.53854e-05	4.61204	7.0085e-18	6.90622	1.65254e-38		sspK	12.9437	1.82752e-80	9.16527	6.49612e-51	-3.77846	9.0815e-08		BTB_c35830	4.34028	2.47254e-15	4.6296	5.94716e-15	0.289319	0.694774
bacC	-1.67268	0.00556729	0.863863	0.152282	2.53654	1.16282e-05		BTB_c36990	11.5992	3.28603e-32	8.49718	1.5265e-30	-3.10201	0.00431489		BTB_c35820	4.3055	1.68293e-29	4.75815	2.22283e-29	0.452648	0.361846
BTB_c11310	-1.92599	0.00012747	3.15403	1.5817e-10	5.08001	2.40739e-25		sspI	8.1781	1.37159e-12	4.01298	3.22931e-12	-4.16512	0.000650487		yaaH	4.03014	6.44892e-11	1.75141	0.00182038	-2.27873	0.000487174
BTB_c11290	-2.29419	2.53854e-05	4.61204	7.0085e-18	6.90622	1.65254e-38		BTB_c05200	7.43867	9.79387e-39	7.4056	1.67288e-38	-0.033068	0.967792		gerPF2	2.8263	0.00126653	5.57536	2.9242e-07	2.74905	0.0157636
BTB_c27490	1.66558	8.84717e-07	3.11663	3.38484e-15	1.45105	0.000396325		BTB_c36960	5.96138	2.85729e-21	5.54391	9.53279e-17	-0.417468	0.625665		gerE	2.5371	1.58386e-05	3.32178	1.22552e-08	0.784673	0.217702
BTB_c27430	1.50147	0.0594943	8.99152	2.90909e-18	7.49006	5.13257e-13		BTB_c36880	4.14992	3.945e-15	6.56285	3.74821e-31	2.41293	3.65137e-05		BTB_c35840	2.53076	9.26774e-11	2.99271	1.51602e-13	0.461955	0.311279
BTB_c22030	7.85228	6.52994e-130	12.3916	3.91259e-134	4.5393	9.34476e-19		BTB_c40330	2.18652	0.0133884	5.37799	2.16736e-09	3.19146	0.000517213		gerM	1.55899	0.00529526	0.273471	0.640824	-1.28552	0.0213762
BTB_c27420	3.11008	4.69762e-28	6.72859	2.85867e-94	3.61851	8.5601e-28		sigE	1.7301	0.0540265	-2.59881	0.00212242	-4.32892	2.20164e-07		gerHC	1.05799	0.00892338	0.742767	0.0764219	-0.315221	0.486765
BTB_c35850	1.47604	0.0102211	5.06638	1.88041e-14	3.59034	7.90448e-08		kbaA	1.63789	2.21015e-10	5.14881	1.21159e-78	3.51092	5.35257e-37		gerIA2	1.01907	0.388768	1.79969	0.156563	0.780613	0.572493
oppB3	-3.18553	7.76045e-07	0.508502	0.46088	3.69403	4.89292e-09		whiA	1.38951	0.000132674	1.63597	3.70454e-06	0.246459	0.540806		gerPF1	1.01433	0.0174457	2.88603	1.04472e-09	1.8717	9.45126e-05
oppC3	-2.8933	2.5914e-05	0.927109	0.189739	3.82041	1.13422e-08		sigK	1.03917	0.0101748	-0.73627	0.0586331	-1.77544	2.19516e-06		BTB_c08530	0.966936	0.278092	0.114375	0.901533	-0.85256	0.332663
oppD2	-2.49031	0.000255429	1.33185	0.0507773	3.82216	6.05948e-09		spoIVA	0.498243	0.141649	1.15433	0.000305744	0.656084	0.0468419		BTB_c08520	0.915664	0.36755	0.580064	0.57797	-0.335601	0.76294
oppF3	-2.32871	0.000842967	1.41946	0.0406951	3.74817	2.33696e-08		sigF2	0.429344	0.68143	6.35881	4.12732e-13	5.92946	1.56657e-11		BTB_c32290	0.775971	0.238398	0.620958	0.373843	-0.155013	0.840173
BTB_c25320	-3.96348	1.37248e-10	4.2063	3.4675e-09	8.16978	1.3259e-31		sspH1	0.341533	0.607353	0.257435	0.701527	-0.0840985	0.909432		BTB_c32270	0.770917	0.0237818	0.748831	0.0347859	-0.0220861	0.9616
lgrC	-4.53143	4.11061e-10	4.61668	1.50819e-09	9.14811	6.07348e-34		spoIID	0.259561	0.613974	-2.08427	5.4004e-07	-2.34383	8.04705e-10		gerPD	0.741149	0.264769	2.63227	0.000264319	1.89112	0.00979324
lgrC	-4.53143	4.11061e-10	4.61668	1.50819e-09	9.14811	6.07348e-34		spoIIAB	0.247115	0.811548	6.08532	1.34191e-12	5.8382	1.14454e-11		cwlD	0.706076	0.105626	-1.05551	0.00772992	-1.76159	2.90843e-06
lgrD2	-3.70599	1.93049e-07	4.53411	1.90101e-10	8.24009	1.24966e-31		sspH2	-0.0268163	0.965183	1.66957	0.000863036	1.69639	0.000645566		yndE2	0.701079	0.00686364	0.873262	0.00127729	0.172183	0.567332
bacA1	-2.59125	3.90317e-07	3.19831	1.78581e-10	5.78956	1.85211e-31		spoIIAA	-0.126231	0.906316	5.77754	2.45045e-11	5.90377	9.17527e-12		gerIA3	0.660219	0.204666	0.517669	0.342778	-0.142549	0.810375
bacA1	-2.59125	3.90317e-07	3.19831	1.78581e-10	5.78956	1.85211e-31		spoVG	-0.326433	0.593754	2.70459	1.8807e-07	3.03102	5.05069e-09		gerD	0.552851	0.336154	2.58838	1.54966e-05	2.03553	0.00071085
bacA1	-2.59125	3.90317e-07	3.19831	1.78581e-10	5.78956	1.85211e-31		spo0A	-0.90228	0.0084173	1.11954	0.000675434	2.02182	4.50362e-10		gerIA1	0.516247	0.489812	-0.439385	0.537072	-0.955632	0.148994
nprA	0.692216	0.566313	6.9231	1.82589e-11	6.23089	1.70015e-09		rsbV	5.24475	8.02576e-24	4.65028	9.75554e-19	-0.59447	0.327405		gerSB	0.506324	0.465873	1.72845	0.0116173	1.22212	0.0797817
BTB_c22270	0.54593	0.590095	5.4209	1.0363e-09	4.87497	4.55228e-08		spoIIE	4.1917	1.44415e-05	4.57022	1.38405e-06	0.378519	0.737119		BTB_c32260	0.477383	0.140233	0.727836	0.0228579	0.250453	0.465424
ina3	-1.23317	0.203009	7.00275	1.64848e-15	8.23592	6.45225e-21		BTB_502p07350	4.17337	0	4.25369	0	0.0803198	0		gerKA3	0.291369	0.698529	1.39407	0.0466921	1.1027	0.120523
nprB	-2.66178	0.00236041	6.61369	4.49909e-15	9.27548	2.26409e-28		spoIIIAC	3.81159	0.00843237	2.80741	0.048896	-1.00418	0.605899		gerSC2	0.0985049	0.904297	2.12337	0.0206196	2.02486	0.0236484
BTB_c22040	0.744036	0.332592	4.6343	2.99247e-11	3.89027	2.83761e-08		cwlC	3.55308	2.76662e-09	4.09242	6.84164e-09	0.539345	0.527626		gerPE	0.0809486	0.872594	2.62125	2.1028e-08	2.5403	3.99477e-08
BTB_c28580	-0.277766	0.559389	2.29025	3.35159e-07	2.56802	6.1872e-09		spoIIIAA	2.96784	1.37723e-05	2.4889	0.000835212	-0.478934	0.618033		gerPC	-0.0554042	0.861128	1.91855	2.52437e-10	1.97396	2.11632e-11
chiA	1.29464	0.065551	5.53699	1.32203e-15	4.24235	1.20956e-09		spoVR	2.93391	2.82819e-07	0.328771	0.558524	-2.60514	4.65811e-06		BTB_c08510	-0.0945542	0.886459	-1.22131	0.0241706	-1.12675	0.0313549
BTB_c27890	2.57541	0.00307064	7.64411	7.6528e-20	5.0687	2.18143e-09		spoVB	2.48969	0.0220157	0.594157	0.558527	-1.89553	0.0917301		gerHB	-0.170119	0.845242	0.1189	0.889575	0.289019	0.731629
chiD	2.63794	0.0094509	11.3361	7.31548e-14	8.69813	1.23039e-08		kinE3	1.89824	0.00286642	3.52278	1.24749e-08	1.62455	0.0114045		gerSC1	-0.191089	0.811741	2.50305	0.0207499	2.69414	0.0099365
gbpA2	1.93544	2.43923e-14	4.79524	3.03345e-76	2.8598	1.0085e-27		spoIIIAF	1.67773	0.000770801	1.19786	0.0215524	-0.479868	0.408842		gerKA2	-0.192139	0.78505	0.420129	0.55023	0.612269	0.353395
BTB_c35970	-4.53838	1.84878e-38	1.04906	0.00567217	5.58744	1.5832e-55		spoIIP2	1.53464	0.0669795	1.84953	0.0356463	0.314897	0.759859		gpr	-0.215322	0.617946	0.0170713	0.970756	0.232393	0.579516
asnO2	4.23534	2.24183e-52	8.44846	1.18397e-127	4.21312	3.14696e-32		spoVAEB2	1.48981	0.282314	-0.41831	0.75151	-1.90812	0.137267		BTB_c06480	-0.362408	0.622719	-0.647093	0.353705	-0.284685	0.676561
BTB_c19020	-1.98521	3.49353e-06	1.77591	2.91004e-05	3.76112	1.89596e-19		ylbJ	1.46728	0.00954448	2.59904	0.000221711	1.13176	0.13296		gerKC	-0.568755	0.162056	-0.66882	0.100899	-0.100065	0.80811
isp	1.96789	0.00337112	5.33069	7.71292e-17	3.3628	2.06567e-07		spoIIIAB	1.44677	0.108576	3.82551	0.00645633	2.37873	0.107505		BTB_c07800	-0.687206	0.434114	0.104812	0.909816	0.792018	0.348918
BTB_c10330	4.31824	8.03792e-13	9.28211	2.0447e-37	4.96386	1.69309e-11		paiB	1.36275	0.000734654	3.71701	3.10579e-13	2.35426	5.53805e-06		gerKA1	-0.703775	0.276197	0.150675	0.836746	0.85445	0.171953
yukJ	1.31823	0.0387816	7.10065	1.9993e-29	5.78241	7.25582e-20		yaaT	1.35057	0.00457501	0.789485	0.095074	-0.56109	0.257522		yndE1	-0.808655	0.0635094	0.780897	0.124068	1.58955	0.000414217
BTB_c12940	-1.1093	0.0198003	2.69221	6.11668e-05	3.80152	2.83507e-09		BTB_c45930	1.15094	0.236587	2.02989	0.0266779	0.878952	0.373363		BTB_c49600	-0.817846	0.0427207	2.03663	3.46435e-06	2.85448	1.61204e-11
BTB_c12950	-1.63953	1.60089e-07	0.823133	0.0284248	2.46267	1.10744e-13		spoVAD2	1.14592	0.226559	-0.270524	0.773883	-1.41645	0.109615		yndF2	-1.09096	0.00396177	0.947468	0.0471158	2.03843	9.59312e-07
BTB_c28890	2.92099	0.00768666	7.29054	2.35409e-11	4.36956	8.50766e-05		spoIIIAH	1.10194	0.00217196	1.26917	0.000632535	0.167224	0.698979		gerPA	-1.5734	0.00572535	0.156938	0.822135	1.73034	0.00196893
BTB_c55610	-2.35135	4.06728e-05	2.18868	0.000135383	4.54004	6.17798e-16		yabG	1.09531	0.0125859	-0.624856	0.142355	-1.72016	2.4747e-05		gerLB	-2.1756	0.000329471	-0.602298	0.401896	1.5733	0.00315251
nprR	-1.58574	1.57323e-06	4.63829	2.48061e-46	6.22403	1.72294e-82		BTB_c22060	1.08288	0.220889	7.9828	2.11432e-21	6.89991	2.93451e-16		yndF1	-2.72457	0.00199663	-2.27157	0.0101869	0.452998	0.581442
nprX	-0.267266	0.620607	5.7222	3.96794e-31	5.98947	6.09788e-34		spoIIIAD	1.04835	0.3278	1.0477	0.357237	-0.000652156	1		ykvI	3.78976	2.07316e-05	6.35618	4.63944e-06	2.56642	0.102031
								spoIIIAE	1.03626	0.084725	1.05388	0.0935026	0.0176179	0.984207		spoVAF	-0.168523	0.658288	0.229899	0.545659	0.398421	0.259213
								spoVID	0.975807	0.168771	-1.04899	0.0955758	-2.0248	0.0007795		ypeB	-0.559711	0.326499	-0.337671	0.573039	0.22204	0.6958
								ytrH	0.88653	0.481617	0.802985	0.543093	-0.0835445	0.958288		sleB	-1.7627	0.198536	-2.84189	0.0253985	-1.07919	0.196748
								kinE2	0.877974	0.0018675	4.21509	3.86749e-53	3.33711	1.13452e-33		yndD	-2.0336	0.000350344	-0.117892	0.868569	1.91571	0.000438754
								spoIIM	0.752858	0.00526252	1.22351	3.43325e-06	0.470655	0.0897521
								spoIV	0.689259	0.121459	1.48119	0.000897767	0.79193	0.0859298
								spoIIIAG	0.611661	0.263586	0.482153	0.384515	-0.129508	0.831909
								spoVAB	0.486513	0.782187	2.11727	0.263458	1.63076	0.39457
								spo0F	0.40961	0.480591	0.906004	0.0823519	0.496394	0.371717
								spo0M	0.386265	0.452438	-1.04036	0.0228892	-1.42662	0.00161139
								ytrI	0.367032	0.790998	1.28283	0.345924	0.915797	0.514067
								spoVAA	0.287468	0.834904	-0.0192845	0.99019	-0.306752	0.818929
								spo0J	0.276414	0.23916	1.66693	2.03628e-15	1.39052	4.23277e-11
								ydcC	0.237946	0.430529	-0.146124	0.616878	-0.38407	0.171635
								soj	0.202478	0.284016	1.64839	1.77009e-22	1.44591	1.21339e-17
								spoVK	0.140335	0.76089	0.337691	0.429057	0.197356	0.659738
								spoIIR	0.127215	0.910913	2.64012	0.0064081	2.5129	0.0100552
								spoIVFB	0.108632	0.806588	-1.17564	0.00125766	-1.28427	0.000243264
								spoVAEB1	0.0188122	0.989382	-0.546487	0.656757	-0.565299	0.625293
								kinB1	-0.152989	0.582802	0.594829	0.0159795	0.747819	0.00215521
								spoVAF	-0.168523	0.658288	0.229899	0.545659	0.398421	0.259213
								spoIIP1	-0.199483	0.779616	2.33343	0.000107443	2.53292	2.54864e-05
								BTB_502p00420	-0.220778	0	-4.83069	0	-4.60992	0
								spoVAC2	-0.325591	0.884608	-3.76586	0.022692	-3.44027	0.0143042
								spoVE	-0.519555	0.242856	-1.78473	8.26185e-06	-1.26517	0.00184995
								ypeB	-0.559711	0.326499	-0.337671	0.573039	0.22204	0.6958
								yunB	-0.585967	0.255893	-0.393253	0.469864	0.192714	0.708363
								kinB2	-0.641828	0.301634	3.28597	4.19927e-09	3.9278	1.78251e-12
								kinE1	-0.914923	0.0369306	-0.476579	0.281118	0.438344	0.329202
								spoVAD1	-0.922508	0.245982	-0.657154	0.425991	0.265354	0.734709
								BTB_c16660	-0.945092	0.278291	-3.35022	1.01901e-05	-2.40512	0.000154051
								spoVAC1	-1.02805	0.388619	0.2021	0.888072	1.23015	0.292345
								BTB_c45790	-1.03736	0.00075994	-3.83711	6.53268e-40	-2.79975	2.6021e-22
								spoVT	-1.12175	2.67042e-05	-0.904678	0.000603594	0.217077	0.454694
								spoVAEA	-1.15671	0.28385	-0.445673	0.707517	0.711038	0.483422
								spoVD	-1.19725	3.036e-08	-1.87141	6.51616e-19	-0.674157	0.00170408
								kinC1	-1.42853	9.29349e-11	-3.43234	3.69229e-59	-2.00381	3.9283e-28
								BTB_502p04060	-1.4555	0.00192029	-2.67716	2.20931e-09	-1.22166	0.00659454
								spoVS	-1.53304	0.0800463	1.12235	0.188789	2.65538	0.00131497
								kinE4	-1.63363	0.00100721	-0.147429	0.786024	1.4862	0.00232501
								kinE5	-1.70992	4.03399e-06	-1.94844	7.83915e-08	-0.23852	0.560631
								spoIIID	-1.75202	7.36679e-07	-3.09277	1.41674e-19	-1.34075	6.03106e-06
								spoIVFA	-1.9188	6.46456e-05	-2.68542	8.88142e-09	-0.766612	0.0755397
								spoIIQ	-1.93694	0.011381	1.96489	0.00985253	3.90184	1.38699e-07
								kinD	-2.38721	1.80164e-11	-3.73021	5.72906e-27	-1.343	2.90706e-05
								kinE6	-2.50607	4.15919e-21	-4.97635	2.89721e-82	-2.47028	1.01313e-26
								BTB_c13780	-2.79197	7.3806e-07	0.932556	0.114173	3.72453	2.099e-11
								kinC2	-2.86698	1.02348e-11	-4.72859	7.97121e-31	-1.86161	7.40569e-09
								BTB_c12000	-5.27047	2.34399e-11	-2.81235	0.000401683	2.45812	0.00144686
								sigF1	-6.65763	3.76188e-22	-2.19735	0.0027253	4.46028	6.20286e-16
								sasP2	10.628	5.27358e-39	7.10754	6.85058e-24	-3.5205	3.75882e-05
								BTB_c37000	9.85784	2.97831e-44	7.27174	3.30872e-28	-2.5861	0.000586239
								sasP1	7.00924	2.08825e-22	2.46402	0.000439997	-4.54523	3.06905e-10
								BTB_c20540	6.88641	1.71483e-30	4.33397	1.28887e-14	-2.55244	5.35156e-05
								BTB_c24530	5.12672	9.18102e-16	5.66328	4.57705e-15	0.536552	0.540326
								splG	3.63259	2.77693e-08	2.85698	1.79378e-05	-0.775605	0.327542
								BTB_c15970	3.08228	0.000418335	2.31342	0.00720563	-0.768859	0.416418
								BTB_c12740	2.95281	8.39486e-06	-0.138674	0.83967	-3.09148	1.8008e-06
								BTB_c21000	2.88073	0.00452865	3.33132	0.000827706	0.450593	0.700243
								yheD	2.81147	2.6128e-07	2.62206	9.33859e-06	-0.189402	0.802485
								yheC	2.62979	0.0137935	1.15915	0.269595	-1.47064	0.196783
								BTB_c12710	2.3006	0.0130424	0.843034	0.371029	-1.45756	0.119872
								BTB_c04050	2.16406	0.00769624	2.32187	0.0052209	0.157806	0.879929
								exsA	2.03734	0.000183601	0.076686	0.895472	-1.96066	0.000248441
								sasP3	1.72968	0.000793987	-0.241276	0.661705	-1.97096	8.56422e-05
								BTB_c04060	1.67966	0.00360485	1.88354	0.0016142	0.203877	0.77452
								cotE	1.40662	0.0144268	-0.177645	0.770262	-1.58426	0.00437595
								ysxE	0.861446	0.0171102	-0.764069	0.0257907	-1.62552	6.94146e-07
								rsfA1	0.76141	0.0521654	1.2247	0.00107115	0.46329	0.24876
								BTB_c13550	0.424676	0.46995	2.05925	8.75391e-05	1.63457	0.00210235
								spmB	0.305221	0.678706	1.33542	0.0568432	1.0302	0.146249
								BTB_c21100	0.298553	0.593233	1.67725	0.00608661	1.3787	0.0217994
								cotH	0.163955	0.681864	1.79992	1.37028e-06	1.63597	8.73915e-06
								ytfJ2	0.040235	0.965183	2.99981	0.00400247	2.95957	0.00400734
								spmA	-0.348575	0.613369	1.16941	0.0957464	1.51798	0.0229877
								ytfJ1	-0.680887	0.517014	0.403563	0.74121	1.08445	0.298644
								spsK	-0.829205	0.00289349	-0.103339	0.752247	0.725866	0.00711043
								yabQ	-0.837219	0.00460142	-1.20276	2.2192e-05	-0.365536	0.227699
								yabP	-1.17412	0.000206805	-0.921296	0.00328308	0.252826	0.456314
								spsI	-1.29273	0.132142	0.741751	0.424734	2.03448	0.0162383
								sleB	-1.7627	0.198536	-2.84189	0.0253985	-1.07919	0.196748
								rsfA2	-2.70769	0.00177921	1.10055	0.211388	3.80824	5.32399e-06
								yutH	-2.78785	2.05218e-16	-1.29742	0.000267192	1.49043	2.00962e-06
